# Supplementary material for: First-Line Pyrotinib Combination Therapy for HER2-Mutated Advanced NSCLC: A Retrospective Cohort Analysis
Source: Curr Oncol. 2025 Mar 4;32(3):148. doi: 10.3390/curroncol32030148 (PMC11941541; doi:10.3390/curroncol32030148)
Supplement: Supplementary file 1 [file curroncol-32-00148-s001.zip]

Archive with 2 entries (2 files):
- HER2 Raw data.xls
- Treatment data.xls
