# Supplementary material for: First-Line Pyrotinib Combination Therapy for HER2-Mutated Advanced NSCLC: A Retrospective Cohort Analysis
Source: Curr Oncol. 2025 Mar 4;32(3):148. doi: 10.3390/curroncol32030148 (PMC11941541; doi:10.3390/curroncol32030148)
Supplement: Supplementary file 1 [file curroncol-32-00148-s001.zip › HER2 Raw data.xls]

## Sheet: Sheet4
突变特征	人数
ERBB2 插入突变	97	0.674
ERBB2 错义突变	35	0.243
ERBB2 扩增	10	0.069
HAP1-ERBB2融合	1	0.007
GRB7-ERBB2融合	1	0.007
总计	144
20外显子插入特征	人数（新）	占总比	占插入比
ERBB2 20外显子p.A775_G776insYVMA	69	0.479	0.711
ERBB2 20外显子 p.G776delinsVC	10	0.069	0.103
ERBB2 20外显子 p.P780_Y781insGSP	7	0.049	0.072
ERBB2 20外显子 p.G776delinsLC	3	0.021	0.031				共突变类型	人数			合并PD-L1表达
ERBB2 20外显子 p.G776delinsVV	2	0.014	0.021	1	ERBB2 20外显子p.A775_G776insYVMA;TP53 8外显子p.Asp281His错义突变	TP53	TP53突变	15			2人
EERBB2 20外显子 p.G778_S779insCPG	2	0.014	0.021	2	ERBB2 20外显子p.A775_G776insYVMA;TP53 6外显子移码突变	TP53	ERBB2突变	4			ERBB2 20外显子 p.L785F；PD-L1:TPS 15%	PD-L1
ERBB2 20外显子 p.G776_V777delinsCVC	1	0.007	0.01	3	ERBB2 20外显子p.A775_G776insYVMA;RB1 p.R358(外显子11）	RB1	ERBB2扩增	4			ERBB2 25外显子 p.Y803N，PD-L1：TPS=20%	PD-L1
ERBB2 20外显子 p.G776_V777delinsAVCG	1	0.007	0.01	4	ERBB2 20外显子p.A775_G776insYVMA;TP53基因7号外显子的p.L257V错义突变	TP53	KRAS突变	3
ERBB2 20外显子p.V777_G778insCG突变	1	0.007	0.01	5	ERBB2 20外显子p.A775_G776insYVMA;TP53突变	TP53	细胞周期增殖通路异常	5	MYC扩增	2
ERBB2 20外显子p.M774delinsVWL	1	0.007	0.01	6	ERBB2 20外显子p.A775_G776insYVMA;TP53基因6号外显子p.Y220C错义突变	TP53			MDM2扩增	1
				7	ERBB2 20外显子p.A775_G776insYVMA;TP53 p.R280T	TP53			RB1扩增	1
				8	ERBB2 20外显子p.A775_G776insYVMA;KRAS p.A18V(E2) p.G15S(E2)	KRAS			MDM4扩增	1
				9	ERBB2 20外显子p.A775_G776insYVMA;TP53 p.L130R第五外显子错义突变	TP53
				10	ERBB2 20外显子p.A775_G776insYVMA;TP53p.S241T	TP53
				11	ERBB2 20外显子p.A775_G776insYVMA;TP53突变	TP53
				12	ERBB2 20外显子p.A775_G776insYVMA;TP53突变	TP53
				13	ERBB2 20外显子 p.P780_Y781insGSP;TP53突变	TP53
				14	ERBB2 20外显子 p.P780_Y781insGSP;TP53 p.R337SfsX2第10外显子移码突变	TP53
				15	ERBB2 20外显子 p.P780_Y781insGSP;TP53基因p.H214R第6外显子错义突变	TP53
				16	ERBB2 20外显子 p.G776_V777delinsAVCG，MDM4基因扩增	MDM4扩增
				17	ERBB2 20外显子p.V777_G778insCG突变；ERBB2 20外显子p.G776R突变	ERBB2错义突变
				18	ERBB2 20外显子p.A775_G776insYVMA；ERBB2 1外显子 p.Q24H	ERBB2错义突变
				19	KRAS 2外显子 p.G12V；ERBB2 27外显子 p.P1170A	KRAS
				20	ERBB2 27外显子D1144H错义突变、ERBB2 27外显子R1230Q错义突变	ERBB2错义突变
				21	ERBB2 20外显子p.M774delinsVWL;KRAS p.G12A突变。	KRAS
				22	ERBB2 20外显子p.A775_G776insYVMA；ERBB2扩增	ERBB2扩增
				23	ERBB2 20外显子p.A775_G776insYVMA；ERBB2扩增	ERBB2扩增
				24	ERBB2 20外显子p.A775_G776insYVMA；ERBB2扩增	ERBB2扩增
				25	ERBB2 20外显子p.A775_G776insYVMA；ERBB2 20外显子 p.S783A	ERBB2错义突变
				26	EERBB2 20外显子 p.G778_S779insCPG；MDM2扩增	MDM2扩增
				27	ERBB2 20外显子p.A775_G776insYVMA；MYC扩增	MYC扩增
				28	ERBB2 20外显子p.A775_G776insYVMA；ERBB2扩增	ERBB2扩增
				29	ERBB2 20外显子p.A775_G776insYVMA；TP53 7外显子p.R248Q	TP53
				30	ERBB2 17外显子 P.V659E;TP53 p.G105fs突变	TP53
				31	ERBB2-HAP1融合；TP53突变；MYC扩增	MYC扩增

## Sheet: Sheet1
Number	ID	Gender(Female=0，Male=1)	Age	Smoking histroy(No=0,Yes=1)	TNM stage	Pathology	ECOG score	Brain metastasis（0=No；1=Yes）	Mutation subtype
1	A9209454	0	36	0	IA	Adenocarcinoma	0	0	ERBB2 exon20 p.A775_G776insYVMA
2	A9520034	1	67	1	IA	Adenocarcinoma	0	0	ERBB2 exon20 p.A775_G776insYVMA
3	B1352228	0	68	0	IIIA	Adenocarcinoma	1	0	ERBB2 exon20 p.A775_G776insYVMA
4	B1237741	0	55	0	IIB	Adenocarcinoma	0	0	ERBB2 exon20 p.A775_G776insYVMA
5	A3382669	1	80	0	IA	Adenocarcinoma	0	0	ERBB2 exon20 p.A775_G776insYVMA
6	B1231208	1	51	1	IA	Adenocarcinoma	0	0	ERBB2 exon20 p.A775_G776insYVMA
7	A10274016	0	29	0	IB	Adenocarcinoma	0	0	ERBB2 exon20 p.A775_G776insYVMA
8	B0942301	1	71	0	IIB	Adenocarcinoma	0	0	ERBB2 exon20 p.A775_G776insYVMA
9	B0974803	0	66	0	IIIA	Adenocarcinoma	1	0	ERBB2 exon20 p.A775_G776insYVMA;TP53 exon8 p.Asp281His
10	B1235403	0	55	0	IIB	Adenocarcinoma	1	0	ERBB2 exon20 p.A775_G776insYVMA
11	B0584053	0	48	0	IA	Adenocarcinoma	0	0	ERBB2 exon20 p.A775_G776insYVMA
12	B1258845	1	59	1	IIIB	Adenocarcinoma	1	0	ERBB2 exon20 p.A775_G776insYVMA；MYC amplification
13	B1290923	1	75	1	IV	Adenocarcinoma	2	0	ERBB2 exon20 p.A775_G776insYVMA；ERBB2 amplification
14	A9458117	1	59	1	IV	Adenocarcinoma	1	1	ERBB2 exon20 p.A775_G776insYVMA
15	B1224381	1	74	1	IIIB	Adenocarcinoma	0	0	ERBB2 exon20 p.A775_G776insYVMA
16	B0963028	0	47	0	IV	Adenocarcinoma	0	0	ERBB2 exon20 p.A775_G776insYVMA
17	B1308222	0	46	0	IV	Adenocarcinoma	2	0	ERBB2 exon20 p.A775_G776insYVMA;TP53 exon6
18	B1302402	0	47	0	IV	Adenocarcinoma	1	0	ERBB2 exon20 p.A775_G776insYVMA
19	B1240367	0	59	0	IV	Adenocarcinoma	1	0	ERBB2 exon20 p.A775_G776insYVMA
20	1287516	1	53	1	IV	Adenocarcinoma	2	0	ERBB2 exon20 p.A775_G776insYVMA
21	B1242762	0	52	0	IV	Adenocarcinoma	0	1	ERBB2 exon20 p.A775_G776insYVMA
22	B1125959	0	58	0	IV	Adenocarcinoma	0	0	ERBB2 exon20 p.A775_G776insYVMA
23	B0961877	1	59	0	IV	Adenocarcinoma	0	0	ERBB2 exon20 p.A775_G776insYVMA;RB1 exon11 p.R358
24	B219960	0	73	0	IV	Adenocarcinoma	1	0	ERBB2 exon20 p.A775_G776insYVMA;TP53exon7 p.L257V
25	B1221852	0	55	0	IV	Adenocarcinoma	2	1	ERBB2 exon20 p.A775_G776insYVMA；ERBB2 amplification
26	B1019504	1	47	1	IIIB	Adenocarcinoma	1	0	ERBB2 exon20 p.A775_G776insYVMA;TP53
27	B1117537	0	67	0	IV	Adenocarcinoma	1	0	ERBB2 exon20 p.A775_G776insYVMA;TP53 exon6 p.Y220C
28	A8897744	0	57	0	IV	Adenocarcinoma	2	0	ERBB2 exon20 p.A775_G776insYVMA;TP53 p.R280T
29	A9624528	0	83	1	IV	Adenocarcinoma	2	0	ERBB2 exon20 p.A775_G776insYVMA
30	B1091316	0	67	0	IV	Adenocarcinoma	1	0	ERBB2 exon20 p.A775_G776insYVMA
31	B1298101	0	65	0	IIIB	Adenocarcinoma	0	0	ERBB2 exon20 p.A775_G776insYVMA；ERBB2 amplification
32	B1237256	0	62	0	IV	Adenocarcinoma	0	0	ERBB2 exon20 p.A775_G776insYVMA；ERBB2 amplification
33	B1228078	0	66	0	IV	Adenocarcinoma	2	0	ERBB2 exon20 p.A775_G776insYVMA
34	B1005734	0	58	0	IV	Adenocarcinoma	0	0	ERBB2 exon20 p.A775_G776insYVMA;KRAS exon2 p.A18V、p.G15S
35	B1172452	0	63	0	IV	Adenocarcinoma	1	1	ERBB2 exon20 p.A775_G776insYVMA;TP53 exon5 p.L130R
36	B1308824	1	64	1	IV	Adenocarcinoma	2	1	ERBB2 exon20 p.A775_G776insYVMA
37	B1034506	0	58	0	IV	Adenocarcinoma	1	0	ERBB2 exon20 p.A775_G776insYVMA
38	B1124165	0	63	0	IV	Adenocarcinoma	1	0	ERBB2 exon20 p.A775_G776insYVMA
39	B1024897	0	67	0	IV	Adenocarcinoma	1	1	ERBB2 exon20 p.A775_G776insYVMA
40	B0996910	1	70	1	IV	Adenocarcinoma	0	0	ERBB2 exon20 p.A775_G776insYVMA;TP53 p.S241T
41	A9192733	0	67	0	IV	Adenocarcinoma	1	0	ERBB2 exon20 p.A775_G776insYVMA;TP53
42	B1122399	1	74	1	IV	Adenocarcinoma	2	1	ERBB2 exon20 p.A775_G776insYVMA
43	B1002832	0	70	0	IV	Adenocarcinoma	0	1	ERBB2 exon20 p.A775_G776insYVMA
44	B1274878	0	74	0	IV	Adenocarcinoma	0	0	ERBB2 exon20 p.A775_G776insYVMA
45	B1226693	0	74	0	IV	Adenocarcinoma	2	0	ERBB2 exon20 p.A775_G776insYVMA；ERBB2 exon20 p.S783A
46	B1274834	1	55	0	IV	Adenocarcinoma	1	0	ERBB2 exon20 p.A775_G776insYVMA
47	B1288295	1	66	0	IV	Adenocarcinoma	1	0	ERBB2 exon20 p.A775_G776insYVMA;TP53
48	A9326264	0	56	0	IA	Adenocarcinoma	0	0	ERBB2 exon20 p.A775_G776insYVMA
49	B1002953	1	73	0	IIIB	Adenocarcinoma	1	0	ERBB2 exon20 p.A775_G776insYVMA
50	B1335131	0	56	0	IIIA	Adenocarcinoma	0	0	ERBB2 exon20 p.A775_G776insYVMA
51	B1222996	1	68	0	IV	Adenocarcinoma	1	0	ERBB2 exon20 p.A775_G776insYVMA
52	B1041205	1	56	1	IV	Adenocarcinoma	0	1	ERBB2 exon20 p.A775_G776insYVMA
53	A9529750	1	45	1	IA	Adenocarcinoma	0	0	ERBB2 exon20 p.A775_G776insYVMA
54	A8738423	1	63	0	IA	Adenocarcinoma	0	0	ERBB2 exon20 p.A775_G776insYVMA
55	B1145150	0	65	0	IV	Adenocarcinoma	2	1	ERBB2 exon20 p.A775_G776insYVMA
56	B1210455	1	66	1	IV	Adenocarcinoma	1	0	ERBB2 exon20 p.A775_G776insYVMA
57	B1210385	0	59	0	IA	Adenocarcinoma	0	0	ERBB2 exon20 p.G776delinsLC
58	B1327406	0	42	0	IV	Adenocarcinoma	1	1	ERBB2 exon20 p.G776delinsVC																										2023-02-03	随访	SD		0	/
59	B0658487	1	68	1	IV	Adenocarcinoma	1	0	ERBB2 exon20 p.G776delinsLC
60	B1247424	0	60	0	IA	Adenocarcinoma	0	0	ERBB2 exon20 p.G776delinsLC
61	A5164496	1	68	1	IV	Adenocarcinoma	2	0	ERBB2 exon20 p.G776delinsVC
62	B1252931	1	54	1	IIIB	Adenocarcinoma	0	0	ERBB2 exon20 p.G776delinsVC
63	A9246499	0	68	0	IA	Adenocarcinoma	0	0	ERBB2 exon20 p.G776delinsVC
64	B1314787	1	63	0	IV	Adenocarcinoma	2	0	ERBB2 exon20 p.G776delinsVC
65	B1193125	1	57	1	IV	Adenocarcinoma	1	0	ERBB2 exon20 p.G776delinsVC
66	B1028328	1	57	1	IV	Adenocarcinoma	1	1	ERBB2 exon20 p.G776delinsVC
67	B1316128	0	48	0	IA	Adenocarcinoma	0	0	ERBB2 exon20 p.G776delinsVV
68	B1266760	0	67	0	IV	Adenocarcinoma	1	0	ERBB2 exon20 p.G776delinsVC
69	B1240062	0	67	0	IA	Adenocarcinoma	0	0	ERBB2 exon20 p.P780_Y781insGSP
70	B0932674	1	69	0	IV	Adenocarcinoma	0	0	ERBB2 exon20 p.P780_Y781insGSP
71	B1316304	0	48	0	IV	Adenocarcinoma	2	1	ERBB2 exon20 p.P780_Y781insGSP;TP53
72	B1033354	0	59	0	IV	Adenocarcinoma	1	0	ERBB2 exon20 p.P780_Y781insGSP;TP53 exon10 p.R337SfsX2
73	B120691	0	48	0	IIIB	Adenocarcinoma	0	0	ERBB2 exon20 p.P780_Y781insGSP;TP53 exon6 p.H214R
74	B1156928	0	63	0	IV	Adenocarcinoma	0	0	ERBB2 exon20 p.G778_S779insCPG
75	B243046	0	64	0	IV	Adenocarcinoma	1	0	ERBB2 exon20 p.G778_S779insCPG；MDM2 amplification
76	B1158634	1	51	1	IV	Adenocarcinoma	2	1	ERBB2 exon20 p.G776_V777delinsCVC
77	B1252142	1	60	0	IV	Adenocarcinoma	0	1	ERBB2 exon p.G776_V777delinsAVCG，MDM4 amplification
78	B1282644	0	48	0	IIIA	Adenocarcinoma	0	0	ERBB2 exon20 p.V777_G778insCG；ERBB2 exon20 p.G776R
79	A9593573	0	56	0	IA	Adenocarcinoma	0	0	ERBB2 exon20 p.A775_G776insYVMA；ERBB2 exon1 p.Q24H
80	B1183456	0	69	0	IV	Adenocarcinoma	1	0	ERBB2 exon27 p.P1170A;KRAS exon2 p.G12V
81	B0492150	0	51	0	IA	Adenocarcinoma	0	0	ERBB2 exon27 p.D1144H; ERBB2 exon27 p.R1230Q
82	B1304693	0	66	0	IB	Adenocarcinoma	0	0	ERBB2 exon20 p.M774delinsVWL;KRAS p.G12A
83	B1217609	1	74	1	IV	Adeno-squamous carcinoma	0	0	GRB7-ERBB2 fusion
84	B1202718	1	65	0	IV	Adenocarcinoma	2	0	ERBB2 exon8 p.S310F
85	B0736165	0	73	0	IV	Adenocarcinoma	0	1	ERBB2 exon8 p.S310Y
86	B1236365	0	54	0	IV	Adenocarcinoma	2	0	ERBB2 exon8 p.S310F
87	B1176309	1	67	0	IV	Adenocarcinoma	0	0	ERBB2 exon8 p.S310F
88	B1209696	1	82	1	IIIB	Adenocarcinoma	1	0	ERBB2 exon8 p.S310F
89	B1141232	1	71	1	IV	Adenocarcinoma	1	0	ERBB2 exon17 P.V659E
90	B1121362	1	69	1	IV	Adenocarcinoma	1	0	ERBB2 amplification
91	B1293109	1	60	1	IV	Adenocarcinoma	1	1	ERBB2 amplification
92	B1091821	1	82	1	IV	Adenocarcinoma	2	0	ERBB2 exon17 P.V659E
93	A9990836	0	57	0	IA	Adenocarcinoma	0	0	ERBB2 exon17 P.V659E
94	A9271376	0	68	0	IA	Adenocarcinoma	0	0	ERBB2 amplification
95	B1224762	0	60	0	IIB	Adenocarcinoma	0	0	ERBB2 amplification
96	A8254768	1	76	1	IV	Adenocarcinoma	1	0	ERBB2 exon20 p.A775_G776insYVMA
97	B1163512	0	58	0	IV	Adenocarcinoma	1	0	ERBB2 exon27 p.A1232fs
98	A10032517	0	74	0	IV	Adenocarcinoma	1	0	ERBB2 exon27 p.A1232fs
99	A8459019	0	60	0	IB	Adenocarcinoma	0	0	ERBB2 exon8 p.T312I
100	B1265296	0	40	0	IV	Squamous carcinoma	1	0	ERBB2 exon8 p.V842I
101	B1287455	0	59	0	IB	Adenocarcinoma	0	0	ERBB2 exon19 p.L755P
102	B1205509	0	59	0	IV	Adenocarcinoma	2	1	ERBB2 exon19 p.L755S
103	B1274049	1	66	1	IV	Adenocarcinoma	1	0	ERBB2 exon19 p.L755S
104	B1281549	1	56	0	IV	Adenocarcinoma	1	1	ERBB2 exon19 p.L755A
105	B1273271	1	68	0	IB	Adenocarcinoma	0	0	ERBB2 exon20 p.G776V
106	B1308756	0	74	0	IV	Adenocarcinoma	2	0	ERBB2 exon20 p.S783A
107	B1216910	0	49	0	IV	Adenocarcinoma	0	0	ERBB2 exon20 p.L785F
108	B1269450	0	44	0	IV	Adenocarcinoma	0	0	ERBB2 exon20 p.V777L
109	B1283369	0	65	0	IV	Squamous carcinoma	0	0	ERBB2 exon22p.R896G
110	A10294063	1	68	1	IV	Adenocarcinoma	2	0	ERBB2 exon25 p.Y803N
111	A5019802	0	58	0	IA	Adenocarcinoma	0	0	ERBB2 amplification
112	B1240281	1	71	1	IIIB	Adenocarcinoma	1	0	ERBB2 amplification
113	B1113029	1	70	0	IV	Adenocarcinoma	1	1	ERBB2 amplification
114	B1279588	1	65	1	IV	Adenocarcinoma	0	0	ERBB2 amplification
115	B1346795	1	61	1	IV	Adenocarcinoma	0	0	ERBB2 amplification
116	B1179540	1	64	0	IV	Adenocarcinoma	0	0	ERBB2 amplification
117	A1394893	0	51	0	IV	Adenocarcinoma	0	0	ERBB2 20exon p.P780_Y781insGSP
118	B1398508	1	66	1	IIIC	Adenocarcinoma	0	0	ERBB2 21exonpV842I
119	B1398166	0	74	0	IV	Adenocarcinoma	1	0	ERBB2 20exonp.A775_G776insYVMA
120	B1398151	1	47	0	IV	Adenocarcinoma	0	1	ERBB2 20exonp.G776S
121	B1422273	0	67	0	IV	Adenocarcinoma	0	0	ERBB2 17exon A678Q
122	B1385158	0	54	0	IV	Adenocarcinoma	0	0	ERBB2 20exon p.P780_Y781insGSP
123	B1481352	1	48	1	IIIA	Adenocarcinoma	0	0	ERBB2 20exonp.A775_G776insYVMA
124	A11226313	0	56	0	IIIB	Adenocarcinoma	0	0	ERBB2 20exonp.A775_G776insYVMA；TP53 7exonp.R248Q
125	A9916424	0	55	0	IA	Adenocarcinoma	0	0	ERBB2 20exonp.R811L
126	A10955959	0	65	0	IV	Adenocarcinoma	1	0	ERBB2 20exonp.A775_G776insYVMA
127	B1387991	0	50	0	IV	Adenocarcinoma	0	0	ERBB2 19exon p.L755A
128	B1094445	0	66	0	IA	Adenocarcinoma	0	0	ERBB2 p.Gly776delinsVV
129	A10749540	1	79	0	IA	Adenocarcinoma	0	0	ERBB2 8exon p.T312I;STK11
130	A5892209	1	77	1	IB	Adenocarcinoma	0	0	ERBB2 18exonp.G727A
131	A5636751	1	71	0	IA	Adenocarcinoma	0	0	ERBB2 20exonp.A775_G776insYVMA
132	A9163780	0	52	0	IA	Adenocarcinoma	0	0	ERBB2 exon20 p.G776delinsVC
133	A3819804	0	74	0	IV	Adenocarcinoma	1	0	ERBB2 8exon p.S310F
134	B1427254	0	80	0	IV	Adenocarcinoma	2	1	ERBB2 17exon P.V659E;TP53 p.G105fs
135	B1425970	0	58	0	IV	Adenocarcinoma	0	0	ERBB2 20exonp.A775_G776insYVMA
136	A11880075	1	53	1	IV	Squamous carcinoma	0	0	ERBB2 19exon p.L755P
137	A4680266	0	75	0	IB	Adenocarcinoma	1	0	ERBB2 exon20 p.G776delinsVC
138	A11764244	0	61	0	IV	Adenocarcinoma	0	0	ERBB2 20exonp.A775_G776insYVMA
139	A12071266	0	76	0	IV	Adenocarcinoma	2	1	ERBB2 20exonp.A775_G776insYVMA
140	B1452473	0	72	0	IIIB	Adenocarcinoma	1	0	ERBB2-HAP1；TP53；MYC amplification
141	A6777215	0	71	0	IV	Adenocarcinoma	1	0	ERBB2 17exonp.I655V
142	A12248118	1	67	1	IV	Adenocarcinoma	0	0	ERBB2 20exonp.A775_G776insYVMA
143	A11211514	0	67	0	IV	Adenocarcinoma	0	1	ERBB2 20exonp.A775_G776insYVMA
144	A11625807	0	50	0	IV	Adenocarcinoma	0	0	ERBB2 20exonp.A775_G776insYVMA
