# Supplementary material for: First-Line Pyrotinib Combination Therapy for HER2-Mutated Advanced NSCLC: A Retrospective Cohort Analysis
Source: Curr Oncol. 2025 Mar 4;32(3):148. doi: 10.3390/curroncol32030148 (PMC11941541; doi:10.3390/curroncol32030148)
Supplement: Supplementary file 1 [file curroncol-32-00148-s001.zip › Treatment data.xls]

## Sheet: Sheet1
number	ID	Gender	Age	Smoking histroy	TNM stage	Pathology	ECOG score	Brain metastasis	Mutation subtype	Latest follow-up time	Treatment	Start time	Progress time	Efficacy evaluation	death time	Change from baseline（%）	PFS(days)	PFS status	OS(days)	OS status	Adverse events（grade）	Diarrhea	Myelosuppression	ALT\ AST elevation	Fatigue	Electrolyte disturbance	Hand-foot syndrome	Decreased appetite	Nausea
1	A8254768	Male	76	Yes	IV	Adenocarcinoma	1	Yes	HER2 exon20 p.A775_G776insYVMA	2023-08-31	Pyrotinib/Pemetrexed/Carboplatin	2019-12-08	2020-05-07	SD	2020-06-30	18	151	1	205	1		I	/	/	I	/	/	/	I
2	B1209696	Male	82	Yes	IIIB	Adenocarcinoma	1	No	HER2 exon8 p.S310F	2024-08-31	Pyrotinib/Pemetrexed/Carboplatin	2020-07-01	2021-09-09	PR	NR	-31	435	1	1522	0		I	/	/	/	/	/	/	/
3	B1224381	Male	74	Yes	IIIB	Adenocarcinoma	0	No	HER2 exon20 p.A775_G776insYVMA	2024-08-31	Pyrotinib/Pemetrexed/Carboplatin	2022-05-18	2023-10-15	SD	NR	-16.7	515	1	836	0		I	I	I	/	/	I	/	I
4	A9624528	Female	83	Yes	IV	Adenocarcinoma	2	No	HER2 exon20 p.A775_G776insYVMA	2023-08-31	Pyrotinib/Pemetrexed/Carboplatin	2021-04-08	2021-08-03	SD	2022-07-30	9.7	117	1	478	1		/	/	/	/	/	/	/	I
5	B219960	Female	73	No	IV	Adenocarcinoma	1	No	HER2 exon20 p.A775_G776insYVMA;TP53 exon7 p.L257V	2023-08-31	Pyrotinib/Pemetrexed/Carboplatin	2020-09-08	2021-07-22	SD	2022-05-10	-7.3	317	1	609	1		III	/	/	I	I	/	I	I
6	B1145150	Female	65	No	IV	Adenocarcinoma	2	Yes	HER2 exon20 p.A775_G776insYVMA	2024-08-31	Pyrotinib/Nab-paclitaxel/Carboplatin	2022-07-05	2023-05-27	SD	NR	-11.3	326	1	788	0		I	I	/	/	/	/	/	/
7	B1024897	Female	67	No	IV	Adenocarcinoma	1	Yes	HER2 exon20 p.A775_G776insYVMA	2023-08-31	Pyrotinib/Pemetrexed/Carboplatin	2019-08-30	2020-01-30	PR	2020-03-04	-37.5	153	1	187	1		I	/	/	/	I	/	I	/
8	B1041205	Male	56	Yes	IV	Adenocarcinoma	0	No	HER2 exon20 p.S783A	2023-08-31	Pyrotinib/Pemetrexed/Carboplatin	2019-07-03	2020-08-18	SD	2021-01-16	-29	412	1	563	1		I	I	/	/	/	/	/	/
9	B1293109	Male	60	Yes	IV	Adenocarcinoma	1	Yes	HER2 exon20 p.A775_G776insYVMA	2023-08-31	Pyrotinib/Pemetrexed/Carboplatin	2022-10-06	2023-05-04	PR	2023-11-01	-35	210	1	391	1		III	I	II	I	I	/	I	/
10	B1091316	Female	67	No	IV	Adenocarcinoma	1	No	HER2 exon20 p.G776delinsVC	2023-08-31	Pyrotinib/Pemetrexed/Carboplatin	2020-01-11	2020-12-14	SD	2022-03-17	-21.4	338	1	796	1		I	I	/	/	/	/	/	I
11	B1117537	Female	67	No	IV	Adenocarcinoma	1	No	HER2 exon20 p.A775_G776insYVMA;TP53 exon6 p.Y220C	2024-08-31	Pyrotinib/Pemetrexed/Carboplatin	2018-07-01	2019-07-20	SD	NR	-16.5	384	1	2253	0		/	/	/	/	/	/	/	/
12	A9192733	Female	67	No	IV	Adenocarcinoma	1	No	HER2 exon20 p.A775_G776insYVMA;TP53	2023-08-31	Pyrotinib/Pemetrexed/Carboplatin	2021-01-19	2021-10-04	SD	2022-11-19	-17	258	1	669	1		I	I	/	I	/	/	I	I
13	B1302402	Female	47	No	IV	Adenocarcinoma	1	No	HER2 exon20 p.A775_G776insYVMA	2024-08-31	Pyrotinib/Pemetrexed/Carboplatin/ Bevacizumab	2023-02-18	2024-08-29	SD	NR	-14.3	558	1	560	0		/	/	I	I	/	/	/	I
14	B243046	Female	64	No	IV	Adenocarcinoma	1	No	HER2 exon20 p.G778_S779insCPG；MDM2 amplification	2024-08-31	Pyrotinib/Pemetrexed/Carboplatin/ Bevacizumab	2020-09-03	2022-02-17	PR	NR	-32.1	532	1	1458	0		II	I	I	I	/	I	I	/
15	B1172452	Female	63	No	IV	Adenocarcinoma	1	Yes	HER2 exon20 p.A775_G776insYVMA;TP53 exon5 p.L130R	2021-10-04	Pyrotinib/Pemetrexed/Carboplatin/ Bevacizumab	2021-03-26	2022-03-07	PR	2022-11-20	-47.6	346	1	604	1		II	III	I	I	/	/	I	/
16	B1205509	Female	59	No	IV	Adenocarcinoma	2	Yes	HER2 exon19 p.L755S	2021-11-18	Pyrotinib/Pemetrexed/Carboplatin/ Bevacizumab	2021-08-25	2021-10-17	PD	2022-05-30	21.7	53	1	278	1		I	/	/	/	/	/	/	/
17	B1125959	Female	58	No	IV	Adenocarcinoma	0	No	HER2 exon20 p.A775_G776insYVMA	2023-08-31	Pyrotinib/Paclitaxel liposome/Carboplatin/Bevacizumab	2022-05-13	2023-04-09	SD	2024-02-01	-13	331	1	629	1		I	I	/	/	/	/	/	I
18	B1387991	Female	50	No	IV	Adenocarcinoma	0	No	HER2 exon19 p.L755A	2024-08-31	Pyrotinib/Pemetrexed/Carboplatin/ Bevacizumab	2023-08-27	NR	PR	NR	-54	370	0	370	0		I	/	/	/	/	/	/	/
19	A12071266	Female	76	No	IV	Adenocarcinoma	2	Yes	HER2 exon20 p.A775_G776insYVMA	2024-08-31	Pyrotinib/Pemetrexed/Carboplatin/ Bevacizumab	2023-12-07	2024-04-17	SD	2024-07-02	-10.5	132	1	208	1		I	I	/	I	/	/	/	I
20	A6777215	Female	71	No	IV	Adenocarcinoma	1	No	HER2 exon17 p.I655V	2024-08-31	Pyrotinib/Pemetrexed/Carboplatin/ Bevacizumab	2022-03-29	2023-04-21	SD	NR	22	388	1	886	0		II	/	I	/	/	/	/	/
21	A12248118	Male	67	Yes	IV	Adenocarcinoma	0	No	HER2 exon20 p.A775_G776insYVMA	2024-08-31	Pyrotinib/Pemetrexed/Carboplatin	2022-07-05	2023-10-20	PR	NR	-56	472	1	788	0		I	I	/	I	/	/	I	I
